# Supplementary material for: Effects of Cocoa Consumption on Cardiometabolic Risk Markers: Meta-Analysis of Randomized Controlled Trials
Source: Nutrients. 2024 Jun 18;16(12):1919. doi: 10.3390/nu16121919 (PMC11206597; doi:10.3390/nu16121919)
Supplement: Supplementary file 1 [file nutrients-16-01919-s001.zip]

Archive with 5 entries (5 files):
- Supplementary Material File S1.docx
- Supplementary Material File S2.docx
- Supplementary Material File S3.docx
- Supplementary Material File S4.docx
- Supplementary Material File S5.docx
